# Supplementary material for: Multimorbidity Patterns in Elderly Primary Health Care Patients in a South Mediterranean European Region: A Cluster Analysis
Source: PLoS One. 2015 Nov 2;10(11):e0141155. doi: 10.1371/journal.pone.0141155 (PMC4629893; doi:10.1371/journal.pone.0141155)
Supplement: S2 Table — (XLSX) [file pone.0141155.s002.xlsx]

## Sheet: S2_table
	Table S2. Prevalence and composition of diagnostic clusters in men aged 65-79 years
	Cluster rank	Number of patients	Diagnosis prevalence in stratum (%)		Diagnoses
							Prevalence (%)
			≥ 1 diagnosis	≥ 2 diagnosis	Diagnoses	Most frequent specific diagnosis	In stratum	In cluster
	1	92419	89.2834	63.1791	I10-I15:Hypertensive diseases	I10 Essential (primary) hypertension	60.5949	67.8681
			0	0	E70-E90:Metabolic disorders	E78 Disorders of lipoprotein metabolism and other lipidaemias	52.5669	58.8764
			0	0	N40-N51:Diseases of male genital organs	N40 Hyperplasia of prostate	36.0789	40.4094
			0	0	E10-E14:Diabetes mellitus	E11 Non-insulin-dependent diabetes mellitus	27.7813	31.1159
			0	0	E65-E68:Obesity and other hyperalimentation	E66 Obesity	16.6106	18.6044
	2	63964	61.7938	28.0972	M50-M54:Other dorsopathies	M54 Dorsalgia	25.712	41.6093
			0	0	M15-M19:Arthrosis	M17 Gonarthrosis [arthrosis of knee]	22.6621	36.6738
			0	0	M70-M79:Other soft tissue disorders	M75 Shoulder lesions	18.1187	29.3212
			0	0	K00-K14:Diseases of oral cavity, salivary glands and jaws	K02 Dental caries	12.9656	20.9821
			0	0	M20-M25:Other joint disorders	M25 Other joint disorders, not elsewhere classified	11.9146	19.2812
			0	0	H90-H95:Other disorders of ear	H91 Other hearing loss	11.617	18.7996
	3	35334	34.1352	5.57133	J40-J47:Chronic lower respiratory diseases	J44 Other chronic obstructive pulmonary disease	21.47	62.8969
			0	0	F10-F19:Mental and behavioural disorders due to psychoactive substance use	F17 Mental and behavioural disorders due to use of tobacco	18.2365	53.4245
	4	31144	30.0873	4.59753	I30-I52:Other forms of heart disease	I48 Atrial fibrillation and flutter	21.0777	70.0552
			0	0	I20-I25:Ischaemic heart diseases	I25 Chronic ischaemic heart disease	13.6071	45.2254
	5	29495	28.4943	5.76745	I80-I89:Diseases of veins, lymphatic vessels and lymph nodes, not elsewhere classified	I84 Haemorrhoids	12.8024	44.9296
			0	0	K55-K63:Other diseases of intestines	K59 Other functional intestinal disorders	11.7136	41.1087
			0	0	D10-D36:Benign neoplasms	D12 Benign neoplasm of colon, rectum, anus and anal canal	10.4104	36.535
	6	27076	26.1574	3.39864	K20-K31:Diseases of oesophagus, stomach and duodenum	K26 Duodenal ulcer	15.119	57.8003
			0	0	K40-K46:Hernia	K40 Inguinal hernia	14.437	55.1928
	7	20727	20.0238	2.71466	F40-F48:Neurotic, stress-related and somatoform disorders	F41 Other anxiety disorders	8.54104	42.6545
			0	0	F50-F59:Behavioural syndromes associated with physiological disturbances and physical factors	F51 Nonorganic sleep disorders	8.28406	41.3712
			0	0	F30-F39:Mood [affective] disorders	F32 Depressive episode	6.10461	30.4868
	8	18,750	18.1138	2.77359	I70-I79:Diseases of arteries, arterioles and capillaries	I73 Other peripheral vascular diseases	7.38368	40.7627
			0	0	I60-I69:Cerebrovascular diseases	I64 Stroke, not specified as haemorrhage or infarction	6.91804	38.192
			0	0	N17-N19:Renal failure	N18 Chronic kidney disease	6.85911	37.8667
	9	17987	17.3767	1.54571	H25-H28:Disorders of lens	H25 Senile cataract	12.1986	70.2007
			0	0	H40-H42:Glaucoma	H40 Glaucoma	6.72386	38.6946
	10	17683	17.083	1.4665	J00-J06:Acute upper respiratory infections	J00 Acute nasopharyngitis [common cold]	9.27525	54.2951
			0	0	L20-L30:Dermatitis and eczema	L21 Seborrhoeic dermatitis	9.27429	54.2894
	11	9333	9.01635	0.624082	K80-K87:Disorders of gallbladder, biliary tract and pancreas	K80 Cholelithiasis	5.08057	56.3484
			0	0	K70-K77:Diseases of liver	K76 Other diseases of liver	4.55986	50.5732
	12	9376	9.05789	0	M05-M14:Inflammatory polyarthropathies	M10 Gout	9.05789	100
	13	8569	8.27827	0	G40-G47:Episodic and paroxysmal disorders	G47 Sleep disorders	8.27827	100
	14	7487	7.23298	0	J30-J39:Other diseases of upper respiratory tract	J30 Vasomotor and allergic rhinitis	7.23298	100
	15	6288	6.07466	0	M45-M49:Spondylopathies	M47 Spondylosis	6.07466	100
	16	6,020	5.81575	0	H60-H62:Diseases of external ear	H61 Other disorders of external ear	5.81575	100
	17	5857	5.65828	0	H53-H54:Visual disturbances and blindness	H54 Visual impairment including blindness (binocular or monocular)	5.65828	100
	18	5,190	5.01391	0	C60-C63:Male genital organs	C61 Malignant neoplasm of prostate	5.01391	100
	19	4921	4.75404	0	N20-N23:Urolithiasis	N20 Calculus of kidney and ureter	4.75404	100
	20	4,530	4.3763	0	T08-T14:Injuries to unspecified part of trunk, limb or body region	T14 Injury of unspecified body region	4.3763	100
	21	4526	4.37244	0	L80-L99:Other disorders of the skin and subcutaneous tissue	L82 Seborrhoeic keratosis	4.37244	100
	22	4341	4.19372	0	H30-H36:Disorders of choroid and retina	H36 Retinal disorders in diseases classified elsewhere	4.19372	100
	23	4226	4.08262	0	B35-B49:Mycoses	B35 Dermatophytosis	4.08262	100
	24	4072	3.93384	0	J20-J22:Other acute lower respiratory infections	J20 Acute bronchitis	3.93384	100
	25	3894	3.76188	0	H10-H13:Disorders of conjunctiva	H10 Conjunctivitis	3.76188	100
	26	3794	3.66528	0	D50-D53:Nutritional anaemias	D50 Iron deficiency anaemia	3.66528	100
	27	3662	3.53775	0	B00-B09:Viral infections characterized by skin and mucous membrane lesions	B07 Viral warts	3.53775	100
	28	3619	3.49621	0	E00-E07:Disorders of thyroid gland	E03 Other hypothyroidism	3.49621	100
	29	3566	3.44501	0	L40-L45:Papulosquamous disorders	L40 Psoriasis	3.44501	100
	30	3172	3.06438	0	G50-G59:Nerve, nerve root and plexus disorders	G56 Mononeuropathies of upper limb	3.06438	100
	31	3133	3.0267	0	N30-N39:Other diseases of urinary system	N39 Other disorders of urinary system	3.0267	100
	32	3122	3.01608	0	C15-C26:Digestive organs	C18 Malignant neoplasm of colon	3.01608	100
	33	3,07	2.96584	0	L55-L59:Radiation-related disorders of the skin and subcutaneous tissue	L57 Skin changes due to chronic exposure to nonionizing radiation	2.96584	100
	34	3035	2.93203	0	D60-D64:Aplastic and other anaemias	D64 Other anaemias	2.93203	100
	35	3012	2.90981	0	H00-H06:Disorders of eyelid, lacrimal system and orbit	H04 Disorders of lacrimal system	2.90981	100
	36	2943	2.84315	0	L60-L75:Disorders of skin appendages	L72 Follicular cysts of skin and subcutaneous tissue	2.84315	100
	37	2673	2.58231	0	G20-G26:Extrapyramidal and movement disorders	G25 Other extrapyramidal and movement disorders	2.58231	100
	38	2585	2.49729	0	M80-M85:Disorders of bone density and structure	M81 Osteoporosis without pathological fracture	2.49729	100
	39	2553	2.46638	0	C64-C68:Urinary tract	C67 Malignant neoplasm of bladder	2.46638	100
	40	2382	2.30118	0	C43-C44:Skin	C44 Other malignant neoplasms of skin	2.30118	100
	41	2321	2.24225	0	S80-S89:Injuries to the knee and lower leg	S83 Dislocation, sprain and strain of joints and ligaments of knee	2.24225	100
	42	2307	2.22873	0	B15-B19:Viral hepatitis	B18 Chronic viral hepatitis	2.22873	100
	43	2245	2.16883	0	M65-M68:Disorders of synovium and tendon	M65 Synovitis and tenosynovitis	2.16883	100
	44	2158	2.08478	0	Y40-Y59:Drugs, medicaments and biological substances causing adverse effects in therapeutic use	Y52 Agents primarily affecting the cardiovascular system	2.08478	100
	45	2099	2.02778	0	K50-K52:Noninfective enteritis and colitis	K52 Other noninfective gastroenteritis and colitis	2.02778	100
	46	2093	2.02199	0	M40-M43:Deforming dorsopathies	M41 Scoliosis	2.02199	100
	47	2,070	1.99977	0	L50-L54:Urticaria and erythema	L50 Urticaria	1.99977	100
	48	2056	1.98624	0	H49-H52:Disorders of ocular muscles, binocular movement, accommodation and refraction	H52 Disorders of refraction and accommodation	1.98624	100
	49	2018	1.94953	0	D00-D09:In situ neoplasms	D07 Carcinoma in situ of other and unspecified genital organs	1.94953	100
	50	2008	1.93987	0	H80-H83:Diseases of inner ear	H81 Disorders of vestibular function	1.93987	100
	51	1963	1.8964	0	N25-N29:Other disorders of kidney and ureter	N28 Other disorders of kidney and ureter, not elsewhere classified	1.8964	100
	52	1873	1.80945	0	F00-F09:Organic, including symptomatic, mental disorders	F03 Unspecified dementia	1.80945	100
	53	1868	1.80462	0	H65-H75:Diseases of middle ear and mastoid	H65 Nonsuppurative otitis media	1.80462	100
	54	1666	1.60948	0	L00-L08:Infections of the skin and subcutaneous tissue	L03 Cellulitis	1.60948	100
	55	1625	1.56987	0	J09-J18:Influenza and pneumonia	J18 Pneumonia, organism unspecified	1.56987	100
	56	1612	1.55731	0	Q38-Q45:Other congenital malformations of the digestive system	Q40 Other congenital malformations of upper alimentary tract	1.55731	100
	57	1599	1.54475	0	A00-A09:Intestinal infectious diseases	A09 Other gastroenteritis and colitis of infectious and unspecified origin	1.54475	100
	58	1593	1.53895	0	D65-D69:Coagulation defects, purpura and other haemorrhagic conditions	D69 Purpura and other haemorrhagic conditions	1.53895	100
	59	1,43	1.38148	0	G60-G64:Polyneuropathies and other disorders of the peripheral nervous system	G63 Polyneuropathy in diseases classified elsewhere	1.38148	100
	60	1407	1.35926	0	C30-C39:Respiratory and intrathoracic organs	C34 Malignant neoplasm of bronchus and lung	1.35926	100
	61	1368	1.32159	0	K90-K93:Other diseases of the digestive system	K92 Other diseases of digestive system	1.32159	100
	62	1276	1.23271	0	H55-H59:Other disorders of eye and adnexa	H57 Other disorders of eye and adnexa	1.23271	100
	63	1,26	1.21725	0	S00-S09:Injuries to the head	S06 Intracranial injury	1.21725	100
	64	1217	1.17571	0	D70-D77:Other diseases of blood and blood-forming organs	D75 Other diseases of blood and blood-forming organs	1.17571	100
	65	1203	1.16218	0	S60-S69:Injuries to the wrist and hand	S61 Open wound of wrist and hand	1.16218	100
	66	1117	1.0791	0	J95-J99:Other diseases of the respiratory system	J98 Other respiratory disorders	1.0791	100
	67	1103	1.06558	0	T51-T65:Toxic effects of substances chiefly nonmedicinal as to source	T65 Toxic effect of other and unspecified substances	1.06558	100
