# Supplementary material for: Multimorbidity Patterns in Elderly Primary Health Care Patients in a South Mediterranean European Region: A Cluster Analysis
Source: PLoS One. 2015 Nov 2;10(11):e0141155. doi: 10.1371/journal.pone.0141155 (PMC4629893; doi:10.1371/journal.pone.0141155)
Supplement: S3 Table — (XLSX) [file pone.0141155.s003.xlsx]

## Sheet: S3_table
	Table S3. Prevalence and composition of diagnostic clusters in women aged ≥80 years
	Cluster rank	Number of patients	Diagnosis prevalence in stratum (%)		Diagnoses
							Prevalence (%)
			≥ 1 diagnosis	≥ 2 diagnosis	Diagnoses	Most frequent specific diagnosis	In stratum	In cluster
	1	56509	93.8719	71.1934	I10-I15:Hypertensive diseases	I10 Essential (primary) hypertension	77.383	82.4347
				0	E70-E90:Metabolic disorders	E78 Disorders of lipoprotein metabolism and other lipidaemias	50.4552	53.749
				0	M15-M19:Arthrosis	M17 Gonarthrosis [arthrosis of knee]	46.9102	49.9726
				0	I30-I52:Other forms of heart disease	I48 Atrial fibrillation and flutter	33.3134	35.4882
		46,210	76.7633	47.2906	DG99 I80-I89:Diseases of veins, lymphatic vessels and lymph nodes, not elsewhere classified		25.7234	33.5101
	2		76.8	47.3	I80-I89:Diseases of veins, lymphatic vessels and lymph nodes, not elsewhere classified	I83 Varicose veins of lower extremities	25.7234	33.5101
				0	H25-H28:Disorders of lens	H25 Senile cataract	25.0108	32.5817
				0	M80-M85:Disorders of bone density and structure	M81 Osteoporosis without pathological fracture	23.6453	30.8029
				0	M50-M54:Other dorsopathies	M54 Dorsalgia	22.4526	29.2491
				0	K55-K63:Other diseases of intestines	K59 Other functional intestinal disorders	19.7365	25.7109
				0	F40-F48:Neurotic, stress-related and somatoform disorders	F41 Other anxiety disorders	17.0305	22.1857
				0	M70-M79:Other soft tissue disorders	M75 Shoulder lesions	15.9706	20.805
				0	M20-M25:Other joint disorders	M25 Other joint disorders, not elsewhere classified	14.0702	18.3294
	3	22592	37.5295	6.82415	E10-E14:Diabetes mellitus	E11 Non-insulin-dependent diabetes mellitus	24.2732	64.6778
				0	E65-E68:Obesity and other hyperalimentation	E66 Obesity	20.0804	53.5057
	4	13406	22.2698	2.48513	K20-K31:Diseases of oesophagus, stomach and duodenum	K30 Dyspepsia	12.5685	56.4374
				0	K40-K46:Hernia	K44 Diaphragmatic hernia	12.1865	54.7218
	5	11205	18.6136	2.42201	N17-N19:Renal failure	N18 Chronic kidney disease	14.0354	75.4038
				0	D60-D64:Aplastic and other anaemias	D64 Other anaemias	7.00023	37.6082
	6	7,332	12.1798	1.24589	M45-M49:Spondylopathies	M47 Spondylosis	8.15143	66.9258
				0	M40-M43:Deforming dorsopathies	M41 Scoliosis	5.27426	43.3033
	7	8937	14.846	0	F30-F39:Mood [affective] disorders	F32 Depressive episode	14.846	100
	8	8714	14.4756	0	H90-H95:Other disorders of ear	H91 Other hearing loss	14.4756	100
	9	8,41	13.9706	0	J40-J47:Chronic lower respiratory diseases	J45 Asthma	13.9706	100
	10	7648	12.7047	0	E00-E07:Disorders of thyroid gland	E03 Other hypothyroidism	12.7047	100
	11	6447	10.7097	0	F00-F09:Organic, including symptomatic, mental disorders	F03 Unspecified dementia	10.7097	100
	12	6287	10.4439	0	I20-I25:Ischaemic heart diseases	I25 Chronic ischaemic heart disease	10.4439	100
	13	6249	10.3807	0	H40-H42:Glaucoma	H40 Glaucoma	10.3807	100
	14	5973	9.92226	0	D50-D53:Nutritional anaemias	D50 Iron deficiency anaemia	9.92226	100
	15	5929	9.84916	0	N30-N39:Other diseases of urinary system	N39 Other disorders of urinary system	9.84916	100
	16	5712	9.48869	0	F50-F59:Behavioural syndromes associated with physiological disturbances and physical factors	F51 Nonorganic sleep disorders	9.48869	100
	17	5488	9.11658	0	I60-I69:Cerebrovascular diseases	I64 Stroke, not specified as haemorrhage or infarction	9.11658	100
	18	5227	8.68301	0	L20-L30:Dermatitis and eczema	L21 Seborrhoeic dermatitis	8.68301	100
	19	5207	8.64979	0	K80-K87:Disorders of gallbladder, biliary tract and pancreas	K80 Cholelithiasis	8.64979	100
	20	4829	8.02186	0	K00-K14:Diseases of oral cavity, salivary glands and jaws	K02 Dental caries	8.02186	100
	21	4,490	7.45872	0	G40-G47:Episodic and paroxysmal disorders	G45 Transient cerebral ischaemic attacks and related syndromes	7.45872	100
	22	4,470	7.4255	0	T08-T14:Injuries to unspecified part of trunk, limb or body region	T14 Injury of unspecified body region	7.4255	100
	23	4,346	7.21951	0	J00-J06:Acute upper respiratory infections	J00 Acute nasopharyngitis [common cold]	7.21951	100
	24	4,287	7.1215	0	D10-D36:Benign neoplasms	D12 Benign neoplasm of colon, rectum, anus and anal canal	7.1215	100
	25	4,074	6.76767	0	N80-N98:Noninflammatory disorders of female genital tract	N81 Female genital prolapse	6.76767	100
	26	3,667	6.09156	0	H53-H54:Visual disturbances and blindness	H54 Visual impairment including blindness (binocular or monocular)	6.09156	100
	27	3,550	5.89721	0	H60-H62:Diseases of external ear	H61 Other disorders of external ear	5.89721	100
	28	3,300	5.48191	0	L80-L99:Other disorders of the skin and subcutaneous tissue	L82 Seborrhoeic keratosis	5.48191	100
	29	3,224	5.35566	0	M05-M14:Inflammatory polyarthropathies	M10	5.35566	100
	30	3,172	5.26928	0	H30-H36:Disorders of choroid and retina	H35	5.26928	100
	31	2,921	4.85232	0	J20-J22:Other acute lower respiratory infections	J20 Acute bronchitis	4.85232	100
	32	2,847	4.72939	0	Y40-Y59:Drugs, medicaments and biological substances causing adverse effects in therapeutic use	Y54 Agents primarily affecting water-balance and mineral and uric acid metabolism	4.72939	100
	33	2,775	4.60979	0	G30-G32:Other degenerative diseases of the nervous system	G30 Alzheimer disease	4.60979	100
	34	2,768	4.59816	0	H00-H06:Disorders of eyelid, lacrimal system and orbit	H04 Disorders of lacrimal system	4.59816	100
	35	2,752	4.57158	0	G20-G26:Extrapyramidal and movement disorders	G20 Parkinson disease	4.57158	100
	36	2,741	4.55331	0	G50-G59:Nerve, nerve root and plexus disorders	G56 Mononeuropathies of upper limb	4.55331	100
	37	2,734	4.54168	0	B35-B49:Mycoses	B35 Dermatophytosis	4.54168	100
	38	2,637	4.38054	0	I70-I79:Diseases of arteries, arterioles and capillaries	I73 Other peripheral vascular diseases	4.38054	100
	39	2,557	4.24765	0	J30-J39:Other diseases of upper respiratory tract	J30 Vasomotor and allergic rhinitis	4.24765	100
	40	2,467	4.09814	0	W00-W19:Falls	W19 Unspecified fall	4.09814	100
	41	2,126	3.53168	0	H10-H13:Disorders of conjunctiva	H10 Conjunctivitis	3.53168	100
	42	2,110	3.5051	0	C50-C50:Malignant neoplasm of breast	C50 Malignant neoplasm of breast	3.5051	100
	43	1,865	3.09811	0	B00-B09:Viral infections characterized by skin and mucous membrane lesions	B07 Viral warts	3.09811	100
	44	1,834	3.04661	0	C43-C44:Melanoma and other malignant neoplasms of skin	C44 Other malignant neoplasms of skin	3.04661	100
	45	1,818	3.02003	0	L55-L59:Radiation-related disorders of the skin and subcutaneous tissue	L57 Skin changes due to chronic exposure to nonionizing radiation	3.02003	100
	46	1,787	2.96854	0	H80-H83:Diseases of inner ear	H81 Disorders of vestibular function	2.96854	100
	47	1,730	2.87385	0	M30-M36:Systemic connective tissue disorders	M35 Other systemic involvement of connective tissue	2.87385	100
	48	1,710	2.84063	0	S40-S49:Injuries to the shoulder and upper arm	S42 Fracture of shoulder and upper arm	2.84063	100
	49	1,538	2.5549	0	C15-C26:Digestive organs	C18 Malignant neoplasm of colon	2.5549	100
	50	1,441	2.39377	0	L60-L75:Disorders of skin appendages	L60 Nail disorders	2.39377	100
	51	1,438	2.38878	0	S70-S79:Injuries to the hip and thigh	S72 Fracture of femur	2.38878	100
	52	1,420	2.35888	0	S80-S89:Injuries to the knee and lower leg	S82 Fracture of lower leg, including ankle	2.35888	100
	53	1,409	2.34061	0	K50-K52:Noninfective enteritis and colitis	K52 Other noninfective gastroenteritis and colitis	2.34061	100
	54	1,403	2.33064	0	Q38-Q45:Other congenital malformations of the digestive system	Q40 Other congenital malformations of upper alimentary tract	2.33064	100
	55	1,337	2.221	0	N20-N23:Urolithiasis	N20 Calculus of kidney and ureter	2.221	100
	56	1,289	2.14127	0	L50-L54:Urticaria and erythema	L50 Urticaria	2.14127	100
	57	1,251	2.07814	0	K70-K77:Diseases of liver	K76 Other diseases of liver	2.07814	100
	58	1,184	1.96684	0	B15-B19:Viral hepatitis	B18 Chronic viral hepatitis	1.96684	100
	59	1,160	1.92697	0	A00-A09:Intestinal infectious diseases	A09 Other gastroenteritis and colitis of infectious and unspecified origin	1.92697	100
	60	1,153	1.91535	0	I05-I09:Chronic rheumatic heart diseases	I05 Rheumatic mitral valve diseases	1.91535	100
	61	1,132	1.88046	0	S00-S09:Injuries to the head	S00 Superficial injury of head	1.88046	100
	62	1,125	1.86883	0	H49-H52:Disorders of ocular muscles, binocular movement, accommodation and refraction	H52 Disorders of refraction and accommodation	1.86883	100
	63	1,037	1.72265	0	M65-M68:Disorders of synovium and tendon	M65 Synovitis and tenosynovitis	1.72265	100
	64	1,024	1.70105	0	D00-D09:In situ neoplasms	D04 Carcinoma in situ of skin	1.70105	100
	65	991	1.64623	0	N60-N64:Disorders of breast	N60 Benign mammary dysplasia	1.64623	100
	66	964	1.60138	0	L40-L45:Papulosquamous disorders	L40 Psoriasis	1.60138	100
	67	950	1.57813	0	K90-K93:Other diseases of the digestive system	K92 Other diseases of digestive system	1.57813	100
	68	925	1.5366	0	S20-S29:Injuries to the thorax	S20 Superficial injury of thorax	1.5366	100
	69	924	1.53493	0	L00-L08:Infections of the skin and subcutaneous tissue	L03 Cellulitis	1.53493	100
	70	853	1.41699	0	H55-H59:Other disorders of eye and adnexa	H57 Other disorders of eye and adnexa	1.41699	100
	71	850	1.41201	0	S50-S59:Injuries to the elbow and forearm	S52 Fracture of forearm	1.41201	100
	72	811	1.34722	0	N25-N29:Other disorders of kidney and ureter	N28 Other disorders of kidney and ureter, not elsewhere classified	1.34722	100
	73	796	1.3223	0	J09-J18:Influenza and pneumonia	J09 Influenza due to certain identified influenza virus	1.3223	100
	74	745	1.23758	0	H65-H75:Diseases of middle ear and mastoid	H72 Perforation of tympanic membrane	1.23758	100
	75	743	1.23426	0	E50-E64:Other nutritional deficiencies	E53 Deficiency of other B group vitamins	1.23426	100
	76	733	1.21765	0	D70-D77:Other diseases of blood and blood-forming organs	D75 Other diseases of blood and blood-forming organs	1.21765	100
	77	723	1.20104	0	D37-D48:Neoplasms of uncertain or unknown behaviour [see note before D37]	D47 Other neoplasms of uncertain or unknown behaviour of lymphoid, haematopoietic and related tissue	1.20104	100
	78	698	1.15951	0	T36-T50:Poisoning by drugs, medicaments and biological substances	T45 Poisoning by primarily systemic and haematological agents, not elsewhere classified	1.15951	100
	79	688	1.1429	0	G60-G64:Polyneuropathies and other disorders of the peripheral nervous system	G63 Polyneuropathy in diseases classified elsewhere	1.1429	100
	80	651	1.08143	0	D65-D69:Coagulation defects, purpura and other haemorrhagic conditions	D69 Purpura and other haemorrhagic conditions	1.08143	100
	81	630	1.04655	0	S30-S39:Injuries to the abdomen, lower back, lumbar spine and pelvis	S32 Fracture of lumbar spine and pelvis	1.04655	100
	82	620	1.02993	0	I26-I28:Pulmonary heart disease and diseases of pulmonary circulation	I27 Other pulmonary heart diseases	1.02993	100
	83	606	1.00668	0	T00-T07:Injuries involving multiple body regions	T01 Open wounds involving multiple body regions	1.00668	100
	84	606	1.00668	0	S90-S99:Injuries to the ankle and foot	S93 Dislocation, sprain and strain of joints and ligaments at ankle and foot level	1.00668	100
	85	605	1.00502	0	W50-W64:Exposure to animate mechanical forces	W57 Bitten or stung by nonvenomous insect and other nonvenomous arthropods	1.00502	100
