# Supplementary material for: Multimorbidity Patterns in Elderly Primary Health Care Patients in a South Mediterranean European Region: A Cluster Analysis
Source: PLoS One. 2015 Nov 2;10(11):e0141155. doi: 10.1371/journal.pone.0141155 (PMC4629893; doi:10.1371/journal.pone.0141155)
Supplement: S4 Table — (XLSX) [file pone.0141155.s004.xlsx]

## Sheet: S4_table
	Table S4. Prevalence and composition of diagnostic clusters in men aged ≥80 years
	Cluster rank	Number of patients	Diagnosis prevalence in stratum (%)		Diagnoses
							Prevalence (%)
			≥ 1 diagnosis	≥ 2 diagnosis	Diagnoses	Most frequent specific diagnosis	In stratum	In cluster
	1	32608	96.0302	81.4289	I10-I15:Hypertensive diseases	I10 Essential (primary) hypertension	67.1899	69.9675
			0	0	N40-N51:Diseases of male genital organs	N40 Hyperplasia of prostate	43.9746	45.7924
			0	0	E70-E90:Metabolic disorders	E78 Disorders of lipoprotein metabolism and other lipidaemias	43.0174	44.7958
			0	0	I30-I52:Other forms of heart disease	I48 Atrial fibrillation and flutter	37.8932	39.4596
			0	0	M15-M19:Arthrosis	M17 Gonarthrosis [arthrosis of knee]	30.94	32.2191
			0	0	J40-J47:Chronic lower respiratory diseases	J44 Other chronic obstructive pulmonary disease	27.8596	29.0113
			0	0	E10-E14:Diabetes mellitus	E11 Non-insulin-dependent diabetes mellitus	26.9967	28.1127
	2	24012	70.715	38.4674	H25-H28:Disorders of lens	H25 Senile cataract	23.2094	32.8211
			0	0	M50-M54:Other dorsopathies	M54 Dorsalgia	20.9182	29.581
			0	0	K55-K63:Other diseases of intestines	K59 Other functional intestinal disorders	18.3561	25.9579
			0	0	K40-K46:Hernia	K40 Inguinal hernia	16.8512	23.8298
			0	0	K20-K31:Diseases of oesophagus, stomach and duodenum	K26 Duodenal ulcer	15.3846	21.7558
			0	0	I80-I89:Diseases of veins, lymphatic vessels and lymph nodes, not elsewhere classified	I83 Varicose veins of lower extremities	14.2007	20.0816
			0	0	H90-H95:Other disorders of ear	H91 Other hearing loss	13.8738	19.6194
			0	0	M70-M79:Other soft tissue disorders	M75 Shoulder lesions	12.2511	17.3247
	3	13538	39.8692	10.8994	I20-I25:Ischaemic heart diseases	I25 Chronic ischaemic heart disease	18.9215	47.459
			0	0	N17-N19:Renal failure	N18 Chronic kidney disease	16.0178	40.1758
			0	0	I70-I79:Diseases of arteries, arterioles and capillaries	I73 Other peripheral vascular diseases	10.5843	26.5475
			0	0	D60-D64:Aplastic and other anaemias	H61 Other disorders of external ear	7.47438	18.7472
	4	11668	34.3621	5.77218	E65-E68:Obesity and other hyperalimentation	E66 Obesity	12.6723	36.8786
			0	0	H40-H42:Glaucoma	H40 Glaucoma	10.225	29.7566
			0	0	M05-M14:Inflammatory polyarthropathies	M10 Gout	9.72729	28.3082
			0	0	H60-H62:Diseases of external ear	H61 Other disorders of external ear	8.04571	23.4145
	5	9,62	28.3308	5.43645	M20-M25:Other joint disorders	M25 Other joint disorders, not elsewhere classified	9.84804	34.7609
			0	5.43645	K00-K14:Diseases of oral cavity, salivary glands and jaws	K02 Dental caries	9.60655	33.9085
			0	0	L20-L30:Dermatitis and eczema	L21 Seborrhoeic dermatitis	8.95571	31.6112
			0	0	H53-H54:Visual disturbances and blindness	H54 Visual impairment including blindness (binocular or monocular)	6.21687	21.9439
	6	8916	26.2575	4.19072	D10-D36:Benign neoplasms	D29 Benign neoplasm of male genital organs	9.79797	37.3149
			0	0	D50-D53:Nutritional anaemias	D50 Iron deficiency anaemia	9.16775	34.9148
			0	0	K80-K87:Disorders of gallbladder, biliary tract and pancreas	K80 Cholelithiasis	7.47732	28.4769
			0	0	C15-C26:Digestive organs	C18 Malignant neoplasm of colon	4.42043	16.8349
	7	6452	19.0011	1.60502	I60-I69:Cerebrovascular diseases	I64 Stroke, not specified as haemorrhage or infarction	12.6929	66.801
			0	0	G40-G47:Episodic and paroxysmal disorders	G45 Transient cerebral ischaemic attacks and related syndromes	7.91318	41.646
	8	6141	18.0852	2.10567	F40-F48:Neurotic, stress-related and somatoform disorders	F41 Other anxiety disorders	7.58334	41.9313
			0	0	F50-F59:Behavioural syndromes associated with physiological disturbances and physical factors	F51 Nonorganic sleep disorders	7.25939	40.14
			0	0	J30-J39:Other diseases of upper respiratory tract	J30 Vasomotor and allergic rhinitis	5.45117	30.1417
	9	5793	17.0603	2.12334	J00-J06:Acute upper respiratory infections	J00 Acute nasopharyngitis [common cold]	7.46554	43.7597
			0	0	T08-T14:Injuries to unspecified part of trunk, limb or body region	T14 Injury of unspecified body region	6.4348	37.7179
			0	0	J20-J22:Other acute lower respiratory infections	J20 Acute bronchitis	5.44528	31.9178
	10	4666	13.7413	1.70809	L80-L99:Other disorders of the skin and subcutaneous tissue	L82 Seborrhoeic keratosis	5.58664	40.6558
			0	0	L55-L59:Radiation-related disorders of the skin and subcutaneous tissue	L57 Skin changes due to chronic exposure to nonionizing radiation	5.30687	38.6198
			0	0	C43-C44:Skin	C44 Other malignant neoplasms of skin	4.68548	34.0977
	11	3785	11.1468	1.19272	M45-M49:Spondylopathies	M47 Spondylosis	6.26693	56.2219
			0	0	M80-M85:Disorders of bone density and structure	M81 Osteoporosis without pathological fracture	4.07586	36.5654
			0	0	M40-M43:Deforming dorsopathies	M41 Scoliosis	2.09094	18.7583
			0	0	F30-F39:Mood [affective] disorders	F32 Depressive episode	6.7293	60.3539
			0	0	G20-G26:Extrapyramidal and movement disorders	G20 Parkinson disease	5.14784	46.1701
	12	3255	9.58593	0.718577	F00-F09:Organic, including symptomatic, mental disorders	F03 Unspecified dementia	7.20638	75.1767
			0	0	G30-G32:Other degenerative diseases of the nervous system	G30 Alzheimer disease	3.09813	32.3195
	13	2797	8.23713	0.371068	N30-N39:Other diseases of urinary system	N39 Other disorders of urinary system	5.10366	61.9592
			0	0	C64-C68:Urinary tract	C67 Malignant neoplasm of bladder	3.50454	42.5456
	14	2,290	6.74402	0.356344	H10-H13:Disorders of conjunctiva	H10 Conjunctivitis	3.6724	54.4541
			0	0	H00-H06:Disorders of eyelid, lacrimal system and orbit	H04 Disorders of lacrimal system	3.42797	50.8297
	15	1875	5.52185	0.223819	N20-N23:Urolithiasis	N20 Calculus of kidney and ureter	3.7313	67.5733
			0	0	N25-N29:Other disorders of kidney and ureter	N28 Other disorders of kidney and ureter, not elsewhere classified	2.01437	36.48
	16	1466	4.31735	0.244434	K70-K77:Diseases of liver	K76 Other diseases of liver	2.49146	57.708
			0	0	B15-B19:Viral hepatitis	B18 Chronic viral hepatitis	2.07033	47.9536
	17	1134	3.33962	0.138414	D65-D69:Coagulation defects, purpura and other haemorrhagic conditions	D69 Purpura and other haemorrhagic conditions	2.10861	63.1393
			0	0	D70-D77:Other diseases of blood and blood-forming organs	D75 Other diseases of blood and blood-forming organs	1.36942	41.0053
	18	2694	7.9338	0	C60-C63:Male genital organs	C61 Malignant neoplasm of prostate	7.9338	100
	19	2627	7.73648	0	F10-F19:Mental and behavioural disorders due to psychoactive substance use	F17 Mental and behavioural disorders due to use of tobacco	7.73648	100
	20	1687	4.96819	0	H30-H36:Disorders of choroid and retina	H35 Other retinal disorders	4.96819	100
	21	1,44	4.24078	0	E00-E07:Disorders of thyroid gland	E03 Other hypothyroidism	4.24078	100
	22	1305	3.84321	0	Y40-Y59:Drugs, medicaments and biological substances causing adverse effects in therapeutic use	Y54 Agents primarily affecting water-balance and mineral and uric acid metabolism	3.84321	100
	23	1168	3.43975	0	B35-B49:Mycoses	B35 Dermatophytosis	3.43975	100
	24	1138	3.3514	0	D00-D09:In situ neoplasms	D04 Carcinoma in situ of skin	3.3514	100
	25	1029	3.03039	0	G50-G59:Nerve, nerve root and plexus disorders	G56 Mononeuropathies of upper limb	3.03039	100
	26	1,02	3.00389	0	B00-B09:Viral infections characterized by skin and mucous membrane lesions	B07 Viral warts	3.00389	100
	27	853	2.51207	0	L40-L45:Papulosquamous disorders	L40 Psoriasis	2.51207	100
	28	829	2.44139	0	K50-K52:Noninfective enteritis and colitis	K52 Other noninfective gastroenteritis and colitis	2.44139	100
	29	815	2.40016	0	J09-J18:Influenza and pneumonia	J18 Pneumonia, organism unspecified	2.40016	100
	30	806	2.37366	0	H80-H83:Diseases of inner ear	H81 Disorders of vestibular function	2.37366	100
	31	772	2.27353	0	W00-W19:Falls	W19 Unspecified fall	2.27353	100
	32	727	2.14101	0	L60-L75:Disorders of skin appendages	L72 Follicular cysts of skin and subcutaneous tissue	2.14101	100
	33	670	1.97314	0	K90-K93:Other diseases of the digestive system	K92 Other diseases of digestive system	1.97314	100
	34	648	1.90835	0	M30-M36:Systemic connective tissue disorders	M35 Other systemic involvement of connective tissue	1.90835	100
	35	622	1.83178	0	S00-S09:Injuries to the head	S06 Intracranial injury	1.83178	100
	36	614	1.80822	0	A00-A09:Intestinal infectious diseases	A09 Other gastroenteritis and colitis of infectious and unspecified origin	1.80822	100
	37	605	1.78172	0	Q38-Q45:Other congenital malformations of the digestive system	Q40 Other congenital malformations of upper alimentary tract	1.78172	100
	38	604	1.77877	0	L50-L54:Urticaria and erythema	L50 Urticaria	1.77877	100
	39	571	1.68159	0	D37-D48:Neoplasms of uncertain or unknown behaviour [see note before D37]	D47 Other neoplasms of uncertain or unknown behaviour of lymphoid, haematopoietic and related tissue	1.68159	100
	40	561	1.65214	0	S80-S89:Injuries to the knee and lower leg	S83 Dislocation, sprain and strain of joints and ligaments of knee	1.65214	100
	41	549	1.6168	0	H49-H52:Disorders of ocular muscles, binocular movement, accommodation and refraction	H52 Disorders of refraction and accommodation	1.6168	100
	42	546	1.60796	0	L00-L08:Infections of the skin and subcutaneous tissue	L03 Cellulitis	1.60796	100
	43	541	1.59324	0	T36-T50:Poisoning by drugs, medicaments and biological substances	T45 Poisoning by primarily systemic and haematological agents, not elsewhere classified	1.59324	100
	44	508	1.49605	0	G60-G64:Polyneuropathies and other disorders of the peripheral nervous system	G63 Polyneuropathy in diseases classified elsewhere	1.49605	100
	45	491	1.44599	0	J95-J99:Other diseases of the respiratory system	J98 Other respiratory disorders	1.44599	100
	46	474	1.39592	0	I05-I09:Chronic rheumatic heart diseases	I05 Rheumatic mitral valve diseases	1.39592	100
	47	468	1.37825	0	M65-M68:Disorders of synovium and tendon	M65 Synovitis and tenosynovitis	1.37825	100
	48	419	1.23395	0	S40-S49:Injuries to the shoulder and upper arm	S42 Fracture of shoulder and upper arm	1.23395	100
	49	414	1.21922	0	H65-H75:Diseases of middle ear and mastoid	H65 Nonsuppurative otitis media	1.21922	100
	50	409	1.00668	0	C30-C39:Respiratory and intrathoracic organs	C34 Malignant neoplasm of bronchus and lung	1.2045	100
	51	401	1.18094	0	H55-H59:Other disorders of eye and adnexa	H57 Other disorders of eye and adnexa	1.18094	100
	52	398	1.17211	0	I26-I28:Pulmonary heart disease and diseases of pulmonary circulation	I27 Other pulmonary heart diseases	1.17211	100
	53	378	1.11321	0	S60-S69:Injuries to the wrist and hand	S61 Open wound of wrist and hand	1.11321	100
	54	372	1.09554	0	S20-S29:Injuries to the thorax	S20 Superficial injury of thorax	1.09554	100
	55	370	1.08965	0	C81-C96:Malignant neoplasms, stated or presumed to be primary	C91 Lymphoid leukaemia	1.08965	100
	56	363	1.06903	0	S70-S79:Injuries to the hip and thigh	S72 Fracture of femur	1.06903	100
	57	357	1.05136	0	E50-E64:Other nutritional deficiencies	E53 Deficiency of other B group vitamins	1.05136	100
